# Supplementary material for: Incidence and Time Point of Sepsis Detection as Related to Different Sepsis Definitions in Severely Burned Patients and Their Accompanying Time Course of Pro-Inflammatory Biomarkers
Source: J Pers Med. 2021 Jul 23;11(8):701. doi: 10.3390/jpm11080701 (PMC8401386; doi:10.3390/jpm11080701)
Supplement: Supplementary file 1 [file jpm-11-00701-s001.zip]

Archive with 1 entries (1 files):
- jpm-1273997-supplementary.pdf
